# Supplementary material for: Impact of Phosphatic Nutrition on Growth Parameters and Artemisinin Production in Artemisia annua Plants Inoculated or Not with Funneliformis mosseae
Source: Life (Basel). 2022 Mar 29;12(4):497. doi: 10.3390/life12040497 (PMC9025405; doi:10.3390/life12040497)
Supplement: Supplementary file 1 [file life-12-00497-s001.zip]

Archive with 1 entries (1 files):
- life-1655407-supplementary.pdf
